# Supplementary material for: An accurate test for homogeneity of odds ratios based on Cochran’s Q-statistic
Source: BMC Med Res Methodol. 2015 Jun 10;15:49. doi: 10.1186/s12874-015-0034-x (PMC4531442; doi:10.1186/s12874-015-0034-x)
Supplement: Additional file 1 — R program for computing the homogeneity test Q γ . [file 12874_2015_34_MOESM1_ESM.txt]

# Modified for data analysis 03/09/2014


source("F:/LOR_moments_final.txt")


new_QOR<-function(nT,nC,XT,XC){

# nT, nC, CT, XC are vectors of length K (number of studies and number of events in T and C arms)

a<-0


b<-1-a


Q<-Q_std<-numeric(0)

EhatQ<-numeric(0)
part<-numeric(0)
par<-numeric(0)

######common theoretical parameters
K<-length(nT)
pT<-numeric(K)
pC<-numeric(K)
#################################

################################

N<-nC+nT
qq<-nC/N  
XT
lenDel <- 1


levelQ <-gam.pvalue3a.est<-0
level1 <- 0

pBD<-numeric(0)
pBDT<-numeric(0)
gamma.level3a.est1<-0

miss<-0

miss4a<-0

X<-numeric(0)

########################################
##### Getting rid of zero margins ######
#######################################

X<-XC[(XT+XC>0)&(XT+XC<nT+nC)]
nC0<-nC[(XT+XC>0)&(XT+XC<nT+nC)]
nT0<-nT[(XT+XC>0)&(XT+XC<nT+nC)]
XT<-XT[(XT+XC>0)&(XT+XC<nT+nC)]
XC<-X

K0<-length(nT0)
#######################################

############   FOR A CHOSEN a ######################

par<-paras_QLOR(XT,nT0,XC,nC0,a=a)
par_std<-paras_QLOR_std(XT,nT0,XC,nC0,a=a,only0=TRUE) #### to use for standard Q
pare<-numeric(0)
m<-matrix(par,nrow=5)
m1<-matrix(par_std,nrow=5)

Deltah<-m[1,]
wh<-m[5,]
zetah<-m[2,]
q<-m[3,]
N<-m[4,]


Q<-Q_LOR(par)[1]
Q_std<-Q_LOR(par_std)[1]

levelQ<-pchisq(Q_std,K0-1,ncp=0,lower.tail=FALSE)


flatdat<-numeric(0)
for (k in 1:K0)
{flatdat<-c(flatdat,XT[k],XC[k],nT[k]-XT[k],nC[k]-XC[k])}
flatdat<-array(flatdat,dim = c(2, 2, K0))
abd<-breslowday.test(flatdat)
BD<-abd$X2.HBD
BDT<-abd$X2.HBDT

pBD<-abd$p1 
pBDT<-abd$p2

####################################################


Deltabar<-Q_LOR(par)[2]  ################### 


#######################################
#####  RESTRICTIONS ON pT0, pC0????????
#######################################

wtm<-((2+2*cosh(b*Deltabar+zetah))/(nT+1)+(2+2*cosh(zetah-a*Deltabar))/(nC+1))^(-1)
pT0<-1/(1+exp(-b*Deltabar-zetah))
pC0<-1/(1+exp(a*Deltabar-zetah))


#################################################

for (k in 1:K0)
pare<-c(pare,Deltabar,zetah[k],q[k],N[k],wtm[k]) #estimated null parametrs

cmo<-cmomLOR_th(nT0,nC0,pT0,pC0,a=a) #### replaced cmomLOR to have exact moments
EhatQ<-EQ(pare,cmo,nT0,nC0,a=a)

##### new variances and parameters calculated from models fitted through simulations

EhatQa=0.687*EhatQ+(K0-1)*(.313) #################  new "reduced" mean as in MBD 19/11/2013


VAR3hatQa<- -12.174*EhatQa +4.7414*(K0-1)+9.4236*EhatQa^2/(K0-1) # quadratic fit


beta3a.est<-VAR3hatQa/EhatQa       ### adding instead Gamma appr based on corrected EQa

alfa3a.est<-EhatQa/beta3a.est


if(VAR3hatQa>0) gam.pvalue3a.est<-1-pgamma(Q,alfa3a.est,scale=beta3a.est) else {gam.pvalue3a.est<-(-1)
miss4a=miss4a+1}

ret<-c(round(K0,0), round(Q_std,3), round(levelQ,3), round(EhatQ,2), round(EhatQa,2),
round(VAR3hatQa,2),round(alfa3a.est,2),round(beta3a.est,2), round(gam.pvalue3a.est,3),
 round(miss4a,0),round(BD,2), round(pBD,3), round(BDT,2),round(pBDT,3))
names(ret)<-c("K","Q","p_Q", "E_th(Q)", "E(Q)", "Var(Q)","alpha","beta", "p_gam", "miss", "BD stat", "p_BD", "BDT stat","p_BDT")

 return(ret)
}
